# Supplementary material for: Characterizing the Collective Personality of Ant Societies: Aggressive Colonies Do Not Abandon Their Home
Source: PLoS One. 2012 Mar 21;7(3):e33314. doi: 10.1371/journal.pone.0033314 (PMC3310061; doi:10.1371/journal.pone.0033314)
Supplement: Table S1 — Raw dataset used for the statistical analysis. For further information, please contact the first or second author. (XLSX) [file pone.0033314.s001.xlsx]

## Sheet: Data
Colony ID	Queen y/n	Workers	AllBrood	PCP	TotInter1	TotInter2	TotAgg1	TotAgg2	PrAgg1	PrAgg2	Reloc1	Reloc2	DeadRem1	DeadRem2	Block1	Block2	MeanPrAgg	MeanReloc	MeanDead	MeanBlock	Factor 1	Factor 2	PO values
Colonies were collected in two plots (A,B) in Sommerhausen, Germany, in summer 2009.	1=yes, 0=no	No. of workers (colony size)	No. of larvae, prepuape and pupae	Per-capita productivity (All brood divided by colony size)	All aggressive & non-aggressive interactions (round 1)	All aggressive & non-aggressive interactions (round 2)	Only aggressive interactions (round 1)	Only aggressive interactions (round 2)	Aggressive interactions divided by all interactions (round 1)	Aggressive interactions divided by all interactions (round 2)	Relocation to a newly available nest (round 1). 0=no relocation, 1=only workers (at least three) in the new nest, 2=workers and brood in the new nest (colony split), 3=full relocation, the old nest is empty.	Relocation to a newly available nest (round 2). 0=no relocation, 1=only workers (at least three) in the new nest, 2=workers and brood in the new nest (colony split), 3=full relocation, the old nest is empty.	Time in minutes to the removal of the first (of 3) infected ant corpses that were entered to the nest (round 1)	Time in minutes to the removal of the first (of 3) infected ant corpses that were entered to the nest (round 2)	Proportion of the entrance which was reconstructed after destruction (round 1)	Proportion of the entrance which was reconstructed after destruction (round 2)					Factor1 of the factor analysis performed on z-transoformed values of the four tested behaviors	Factor2 of the factor analysis performed on z-transoformed values of the four tested behaviors	Colony means of the immune defense quantification, each slope divided by ant body size
SO09 A109	1	27	17	0.62963	45	56	12	10	0.266667	0.178571	0	0	3.833	10.9167	0.135225	0.113783	0.222619	0	7.37483	0.124504	0.417678	0.972969
SO09 A124	1	79	132	1.67089	20	32	0	8	0	0.25	2	2	23	3.88333	1	0.726981	0.125	2	13.4417	0.863491	-1.1231	-1.26048	0.000162712
SO09 A136	0	27	126	4.66667	36	22	7	3	0.194444	0.136364	0	0	15.117	1.41667	0.903658	0.446477	0.165404	0	8.26683	0.675067	0.425985	-0.868808
SO09 A144	1	50	126	2.52	16	24	4	4	0.25	0.166667	0	0	5.3	4.7	0.485646	0	0.208333	0	5	0.242823	0.565211	0.658541	6.50597e-05
SO09 A145	1	93	62	0.666667	36	59	5	12	0.138889	0.20339	0	1	2.083	2	0.116092	0.626072	0.171139	0.5	2.0415	0.371082	0.391807	0.43053
SO09 A22	1	72	215	2.98611	41	28	7	4	0.170732	0.142857	0	3	14.25	2.55	0.618496	0.621156	0.156794	1.5	8.4	0.619826	-0.534706	-0.396895	0.000115718
SO09 A36	0	63	125	1.98413	36	71	24	35	0.666667	0.492958	2	2	15	13.7	0.46929	0.0970183	0.579812	2	14.35	0.283154	-0.301939	0.560736	0.000131347
SO09 A71	1	48	75	1.5625	45	28	37	19	0.822222	0.678571	0	0	23	2.66667	0.545626	0.158521	0.750397	0	12.8333	0.352073	1.43423	-0.0354176
SO09 A77	1	55	108	1.96364	56	17	51	4	0.910714	0.235294	0	0	3.833	18.5667	0.858759	0.514793	0.573004	0	11.1998	0.686776	1.22766	-1.06403	8.73577e-05
SO09 A88	1	49	61	1.2449	40	51	8	10	0.2	0.196078	0	0	13.833	7.33333	0.871077	0.60803	0.198039	0	10.5832	0.739553	0.390832	-1.16055
SO09 A90	1	76	49	0.644737	24	11	2	0	0.0833333	0	0	0	3.95	16.8667	0	0	0.0416667	0	10.4083	0	-0.235048	1.31764
SO09 B106	1	66	102	1.54545	30	36	2	18	0.0666667	0.5	0	0	7	2.71667	0.553059	0.722874	0.283333	0	4.85833	0.637967	0.893067	-0.656794
SO09 B113	1	75	164	2.18667	57	28	51	3	0.894737	0.107143	1	0	5.667	6.65	1	0.788056	0.50094	0.5	6.1585	0.894028	1.12166	-1.48229	0.000133546
SO09 B12	0	26	163	6.26923	26	27	2	5	0.0769231	0.185185	1	0	23	7.56667	0.369139	0.260274	0.131054	0.5	15.2833	0.314707	-0.500069	0.205167
SO09 B120	1	100	149	1.49	52	46	49	28	0.942308	0.608696	0	0	4.717	4.65	0.114258	0	0.775502	0	4.6835	0.0571291	1.86641	1.19445	6.86426e-05
SO09 B121	1	82	172	2.09756	26	36	0	0	0	0	1	1	10.483	23		0.233053	0	1	16.7415	0.233053	-1.23066	0.547234	0.000149205
SO09 B122	0	117	248	2.11966	58	37	1	9	0.0172414	0.243243	2	0	8.967	13.5167	0.713462	0	0.130242	1	11.2418	0.356731	-0.554249	0.291136	9.8136e-05
SO09 B123	1	96	211	2.19792	47	82	10	15	0.212766	0.182927	0	1	23	2.33333	0.678481	0.648992	0.197846	0.5	12.6667	0.663736	-0.063095	-0.878053
SO09 B124	1	100	178	1.78	40	25	9	18	0.225	0.72	0	0	23	13.5	0.281726	0.0733157	0.4725	0	18.25	0.177521	0.393315	0.414833
SO09 B13	1	70	133	1.9	43	30	14	12	0.325581	0.4	0	1	4.25	2.86667	0.916088	0.700638	0.362791	0.5	3.55833	0.808363	0.914924	-1.09494
SO09 B130	0	80	147	1.8375	28	28	2	1	0.0714286	0.0357143	2	2	5.25	6.66667	1	1	0.0535714	2	5.95833	1	-0.805462	-1.46482
SO09 B141	1	40	90	2.25	37	39	4	27	0.108108	0.692308	0	0	9.917	1.58333	0.592337	0	0.400208	0	5.75017	0.296169	0.996649	0.428209	8.57089e-05
SO09 B143	0	28	135	4.82143	15	9	0	1	0	0.111111	2	0	30	23	0.544385	0.257811	0.0555556	1	26.5	0.401098	-1.61065	-0.325991
SO09 B149	1	80	136	1.7	17	20	0	12	0	0.6	3	3	8.75	23	0.702581	0.704139	0.3	3	15.875	0.70336	-1.5152	-0.64005
SO09 B153	1	32	37	1.15625	33	20	12	12	0.363636	0.6	3	2	12	30	0.128697	0	0.481818	2.5	21	0.0643484	-1.30731	1.18766
SO09 B158	1	53	91	1.71698	25	44	0	4	0	0.0909091	0	0	23	5.36667	0.414021	0.601892	0.0454545	0	14.1833	0.507957	-0.265906	-0.483712
SO09 B163	1	91	146	1.6044	40	66	7	42	0.175	0.636364	0	0	5.817	5.56667	0.263589	0	0.405682	0	5.69183	0.131794	0.954366	0.973332	0.000105278
SO09 B168	1	96	137	1.42708	24	31	0	19	0	0.612903	2	3	5.183	2.45	0.123168	0	0.306452	2.5	3.8165	0.0615842	-0.717894	1.76703	0.000203851
SO09 B169	1	70	191	2.72857	41	26	18	4	0.439024	0.153846	0	1	12.5	23	1	1	0.296435	0.5	17.75	1	-0.00652146	-2.1672	6.24854e-05
SO09 B172	1	55	196	3.56364	18	27	1	15	0.0555556	0.555556	1	0	10.533	11.0667	0.644903	0.416073	0.305556	0.5	10.7998	0.530488	0.254939	-0.39485	4.86341e-05
SO09 B176	1	47	136	2.89362	27	39	2	22	0.0740741	0.564103	2	2	1.8	7.41667	0.564024	0	0.319088	2	4.60833	0.282012	-0.351293	0.913044
SO09 B182	1	40	110	2.75	23	41	2	8	0.0869565	0.195122	0	0	15.217	6.86667	0.537607	0.169634	0.141039	0	11.0418	0.353621	0.0904932	0.111457
SO09 B185	1	58	227	3.91379	35	27	3	18	0.0857143	0.666667	1	0	3.5	4.78333	0.892077	0.24916	0.37619	0.5	4.14167	0.570618	0.827658	-0.328448	0.000150096
SO09 B19	1	67	209	3.1194	28	24	1	0	0.0357143	0	1	1	12.4	23	0.598636	0.29616	0.0178571	1	17.7	0.447398	-1.16782	-0.195397
SO09 B194	1	160	161	1.00625	40	62	7	18	0.175	0.290323	0	0	23	23	0.2199	0.11713	0.232661	0	23	0.168515	-0.458849	0.332162	8.4524e-05
SO09 B197	1	48	163	3.39583	29	30	3	18	0.103448	0.6	0	0	13.667	15.3833	0.817676	0	0.351724	0	14.5252	0.408838	0.407088	-0.214346
SO09 B198	0	22	97	4.40909	26	36	0	2	0	0.0555556	3	2	23	30	0	0	0.0277778	2.5	26.5	0	-2.73268	1.29804
SO09 B201	1	102	155	1.51961	31	28	19	6	0.612903	0.214286	0	0	15.483	4.63333	0.519597	0.299265	0.413594	0	10.0582	0.409431	0.816365	-0.0848992	0.000134094
SO09 B206	1	61	67	1.09836	35	73	15	39	0.428571	0.534247	1	0	5.583	10.9167	0	0	0.481409	0.5	8.24983	0	0.633191	1.41426
SO09 B214	1	23	37	1.6087	33	15	0	2	0	0.133333	1	0	7.483	4.4	0.0848706	0	0.0666667	0.5	5.9415	0.0424353	-0.20275	1.41164
SO09 B216	1	66	35	0.530303	19	45	0	38	0	0.844444	0	3	13.95	3.73333	0.276096	0	0.422222	1.5	8.84167	0.138048	-0.101411	1.14245	7.14905e-05
SO09 B229	1	86	161	1.87209	28	35	8	19	0.285714	0.542857	0	0	6.867	2.28333	0.690077	0	0.414286	0	4.57517	0.345039	1.11648	0.301342
SO09 B231	1	65	56	0.861538	41	80	37	27	0.902439	0.3375	1	0	0.767	2.18333	0.228285	0.0476249	0.61997	0.5	1.47517	0.137955	1.40925	1.14988
SO09 B234	1	70	109	1.55714	37	23	24	10	0.648649	0.434783	0	0	30	23	0.900325	0.833809	0.541716	0	26.5	0.867067	0.320568	-2.13924	6.0401e-05
SO09 B31	1	49	36	0.734694	15	27	0	0	0	0	0	3	3.517	1.5	0.174706	0.188067	0	1.5	2.5085	0.181387	-0.718836	1.26514	7.58652e-05
SO09 B45	1	46	154	3.34783	24	44	12	39	0.5	0.886364	0	0	1.95	5.11667	0.680315	0.332258	0.693182	0	3.53333	0.506286	1.89851	-0.243206
SO09 B53	0	36	130	3.61111	28	7	0	0	0	0	1	3	23	12.65	0.848234	0.493771	0	2	17.825	0.671003	-1.74618	-0.742159	0.000138196
SO09 B54	1	72	106	1.47222	32	41	10	6	0.3125	0.146341	0	0	14.25	23	0.627225	0.42318	0.229421	0	18.625	0.525202	-0.0826141	-0.709902
SO09 B60	0	57	203	3.5614	31	31	1	4	0.0322581	0.129032	2	2	30	11.7167	0.914159	1	0.0806452	2	20.8583	0.957079	-1.63002	-1.79761
SO09 NEW	0	30	56	1.86667	22	25	1	3	0.0454545	0.12	0	0	10.25	2.5	0.328688	0.213474	0.0827273	0	6.375	0.271081	0.195939	0.541232
Mean values		64.02	126.6	2.20124	32.72	35.78	9.68	12.66	0.240141	0.328232	0.7	0.76	12.2383	10.2237	0.529515	0.31967	0.284187	0.73	11.231	0.421628	2.22045e-17	3.33067e-17	0.000106302
STD		27.4535	56.5234	1.21692	10.8365	17.5188	13.5939	11.6542	0.28211	0.252758	0.952976	1.09842	8.28661	8.42053	0.310747	0.317925	0.208726	0.887613	6.80529	0.288016	1	1	4.10117e-05
